# Supplementary material for: Second-Line Treatment of Her2-Positive Metastatic Breast Cancer: Trastuzumab beyond Progression or Lapatinib? A Population Based Cohort Study
Source: PLoS One. 2015 Sep 16;10(9):e0138229. doi: 10.1371/journal.pone.0138229 (PMC4574060; doi:10.1371/journal.pone.0138229)
Supplement: S1 Data — (XLSX) [file pone.0138229.s001.xlsx]

## Sheet: data_export
ID	group	age	age50	charlson	hormonal	time_1	time_2	co_drug2	mortality	meta_brain	radiations	meta_visceral	Adjuvant_trast	diff_from_adj_trast
1	1	70	1	6	0	3	4	Gemcitabine	1	0	0	1	1	44
2	1	70	1	4	0	1	3	Paclitaxel	1	0	0	0	0
3	2	68	1	2	1	4	4	Capecitabine	1	0	0	1	0
4	2	70	1	5	1	3	9	Capecitabine	1	1	1	1	0
5	1	73	1	2	0	47	13	Capecitabine	0	1	1	1	0
6	1	89	1	3	1	19	24	Exemastane	1	0	0	0	0
7	1	71	1	4	0	6	1	Paclitaxel	1	0	0	1	0
8	1	62	1	5	0	3	4	Paclitaxel	1	0	0	0	0
9	2	68	1	3	0	8	11	Capecitabine	1	1	0	0	0
10	2	89	1	3	1	18	35	Capecitabine	1	0	0	0	0
11	1	60	1	2	1	9	9	Vinorelbine	1	0	0	0	0
12	2	77	1	0	0	3	6	Capecitabine	1	0	0	1	0
13	1	67	1	3	0	3	40	Vinorelbine	0	0	0	0	0
14	1	64	1	1	1	4	17	Letrozole	1	0	0	1	0
15	1	84	1	3	1	5	16	Letrozole	0	0	0	1	1	16
16	1	77	1	4	0	7	2	Vinorelbine	1	1	1	1	0
17	2	68	1	2	0	29	15	Capecitabine	0	0	0	1	0
18	1	65	1	2	0	9	6	Vinorelbine	1	1	1	1	1	23
19	1	62	1	2	1	9	40	Vinorelbine	0	0	0	0	0
20	2	71	1	5	1	2	13	Capecitabine	1	0	0	1	1	13
21	2	86	1	3	1	6	3	Capecitabine	1	0	0	1	1	1
22	1	59	1	0	0	7	5	Vinorelbine	1	1	1	1	0
23	2	54	1	3	1	24	27	Capecitabine	0	0	0	0	0
24	1	73	1	2	1	27	11	Vinorelbine	1	0	0	1	0
25	2	63	1	2	0	4	10	Capecitabine	1	0	0	0	1	2
26	2	66	1	2	1	2	51	Capecitabine	0	0	0	1	0
27	1	52	1	2	1	3	26	Exemastane	0	0	0	0	1	60
28	1	60	1	0	0	67	21	Paclitaxel	0	0	0	0	0
29	1	73	1	2	0	7	36	Paclitaxel	0	0	0	0	0
30	2	55	1	0	0	9	51	Capecitabine	0	0	0	1	0
31	2	50	0	8	0	8	3	Capecitabine	1	0	0	0	1	11
32	2	84	1	5	1	23	8	Capecitabine	1	0	0	1	0
33	1	34	0	1	0	8	10	Paclitaxel	1	0	0	0	0
34	1	67	1	2	0	33	13	Vinorelbine	0	0	0	1	0
35	2	72	1	1	1	5	22	Capecitabine	0	0	0	1	0
36	1	68	1	1	1	20	16	Letrozole	0	0	0	1	0
37	2	66	1	11	0	6	2	Capecitabine	1	1	1	1	1	1
38	1	67	1	2	0	5	5	Vinorelbine	1	0	0	1	0
39	1	75	1	5	0	6	53	Capecitabine	0	0	0	0	0
40	2	44	0	2	1	33	15	Capecitabine	0	0	0	0	0
41	1	41	0	2	1	11	37	Vinorelbine	1	0	0	0	0
42	1	40	0	9	1	31	15	Capecitabine	1	0	0	0	0
43	1	41	0	11	0	6	16	Vinorelbine	1	0	0	0	0
44	1	40	0	2	1	2	24	Paclitaxel	1	1	1	1	0
45	1	37	0	8	0	24	26	Vinorelbine	0	0	0	0	0
46	2	38	0	2	1	4	19	Capecitabine	0	0	0	1	1	21
47	1	35	0	0	0	25	20	Vinorelbine	1	0	0	0	0
48	1	67	1	10	0	10	5	Paclitaxel	1	0	0	1	1	9
49	2	37	0	3	0	11	17	Capecitabine	0	1	1	1	0
50	1	41	0	2	1	8	11	Fulvestrant	1	0	0	1	1	5
51	1	38	0	2	1	27	18	Vinorelbine	0	0	0	0	0
52	2	38	0	2	1	2	44	Capecitabine	0	0	0	1	1	25
53	1	35	0	0	1	27	45	Anastrozole	0	1	1	0	0
54	2	58	1	2	0	41	38	Capecitabine	1	1	1	1	0
55	1	59	1	2	0	25	17	Vinorelbine	1	0	0	1	0
56	1	34	0	2	0	15	16	Vinorelbine	0	0	0	0	0
57	1	34	0	2	0	4	7	Capecitabine	1	0	0	1	0
58	1	32	0	2	0	1	12	Fluorouracil + Cisplatin	1	1	1	1	1	23
59	2	24	0	2	1	7	5	Capecitabine	1	1	0	1	0
60	2	35	0	8	0	14	1	Capecitabine	1	1	1	1	0
61	1	64	1	2	1	14	17	Vinorelbine	0	0	0	1	0
62	1	70	1	5	1	9	54	Letrozole	0	0	0	1	0
63	2	67	1	3	0	12	25	Capecitabine	0	0	0	1	1	45
64	1	64	1	2	1	20	27	Vinorelbine	0	0	0	1	1	45
65	1	71	1	12	0	4	24	Vinorelbine	0	0	0	0	0
66	1	69	1	2	1	6	8	Paclitaxel	1	0	0	0	0
67	2	65	1	2	0	3	6	Capecitabine	1	0	0	1	0
68	2	65	1	8	1	10	9	Capecitabine	1	0	0	1	0
69	2	78	1	4	0	13	6	Capecitabine	1	1	0	1	0
70	1	77	1	5	0	16	10	Paclitaxel	1	0	0	0	0
71	1	61	1	2	0	3	15	Paclitaxel	1	0	0	1	0
72	2	60	1	10	0	6	14	Capecitabine	1	0	0	0	0
73	2	61	1	2	0	6	7	Capecitabine	1	1	1	0	0
74	1	61	1	2	0	7	21	Vinorelbine	0	0	0	0	0
75	2	57	1	3	1	7	53	Capecitabine	0	0	0	0	0
76	1	58	1	2	0	5	31	Capecitabine	1	0	0	1	0
77	1	57	1	3	1	19	22	Letrozole	0	0	0	1	0
78	2	56	1	2	0	11	8	Capecitabine	1	1	1	1	1	46
79	2	55	1	0	0	9	11	Capecitabine	1	0	0	0	0
80	2	55	1	9	1	3	4	Capecitabine	1	1	1	1	1	10
81	2	57	1	4	1	5	1	Capecitabine	1	0	0	1	0
82	1	53	1	3	1	33	46	Vinorelbine	0	0	0	1	0
83	2	57	1	3	0	5	15	Capecitabine	1	0	0	0	0
84	2	54	1	0	0	11	2	Capecitabine	1	0	0	0	0
85	2	54	1	0	0	9	11	Capecitabine	1	1	1	1	0
86	2	54	1	3	0	9	15	Capecitabine	0	0	0	0	0
87	1	51	1	2	0	14	36	Gemcitabine	1	0	0	0	0
88	1	53	1	2	1	6	24	Exemastane	0	0	0	1	0
89	1	52	1	3	1	9	24	Exemastane	0	1	1	1	0
90	1	52	1	2	1	3	31	Anastrozole	0	0	0	1	0
91	1	50	0	8	1	2	31	Vinorelbine	1	0	0	1	1	7
92	1	51	1	0	1	23	22	Letrozole	0	0	0	0	0
93	2	51	1	2	1	11	15	Capecitabine	1	0	0	0	0
94	1	53	1	1	0	3	17	Vinorelbine	0	0	0	1	1	1
95	2	49	0	0	0	29	23	Capecitabine	1	0	0	0	0
96	1	50	0	1	1	11	34	Vinorelbine	0	0	0	1	0
97	2	47	0	1	1	38	35	Capecitabine	0	0	0	1	1	1
98	1	51	1	3	1	5	15	Fulvestrant	0	0	0	0	0
99	2	46	0	2	0	20	5	Capecitabine	1	0	0	0	0
100	1	50	0	2	0	7	24	Vinorelbine	0	0	0	1	0
101	2	48	0	2	0	11	18	Capecitabine	1	1	1	1	0
102	1	47	0	8	1	2	51	Anastrozole	0	0	0	0	0
103	1	47	0	2	1	13	15	Vinorelbine	0	0	0	0	0
104	2	45	0	2	1	3	9	Capecitabine	1	0	0	1	1	27
105	1	43	0	2	0	10	48	Paclitaxel	0	0	0	1	0
106	2	43	0	2	0	10	18	Capecitabine	1	1	1	0	0
107	1	42	0	2	0	4	12	Vinorelbine	1	0	0	1	0
108	1	30	0	2	1	8	15	Capecitabine	0	1	1	1	0
109	2	58	1	3	1	3	0	Capecitabine	1	0	0	1	0
110	2	60	1	5	0	19	15	Capecitabine	0	1	1	0	0
111	2	81	1	2	0	29	14	Capecitabine	1	0	0	1	0
112	1	53	1	3	1	4	29	Paclitaxel	1	0	0	0	0
113	1	80	1	1	0	31	42	Vinorelbine	0	0	0	1	0
114	1	62	1	3	1	2	19	Paclitaxel	1	0	0	1	0
115	2	68	1	2	0	12	11	Capecitabine	1	0	0	1	0
116	1	64	1	3	1	6	25	Letrozole	0	0	0	1	0
117	2	52	1	3	1	9	26	Capecitabine	0	1	1	1	0
118	1	51	1	3	0	18	40	Vinorelbine	0	0	0	1	0
119	2	73	1	3	0	2	2	Capecitabine	1	0	0	1	1	2
120	1	63	1	2	1	6	3	Paclitaxel	1	0	0	0	0
121	1	71	1	2	1	24	16	Gemcitabine	1	0	0	1	0
122	1	69	1	1	0	24	10	Paclitaxel	1	1	1	0	0
123	1	83	1	3	1	3	2	Vinorelbine	1	0	0	1	0
124	1	55	1	13	1	40	51	Vinorelbine	0	0	0	1	0
125	1	68	1	4	1	7	30	Paclitaxel	0	0	0	0	0
126	2	68	1	3	1	11	25	Capecitabine	0	0	0	0	1	37
127	1	74	1	2	1	3	16	Vinorelbine	1	0	0	0	1	24
128	2	68	1	8	0	13	10	Capecitabine	1	1	1	1	1	15
129	2	45	0	2	0	49	13	Capecitabine	0	1	1	0	0
130	2	54	1	0	1	5	41	Capecitabine	1	0	0	0	0
131	1	82	1	4	1	15	50	Exemastane	0	0	0	1	0
132	1	49	0	2	1	11	34	Vinorelbine	1	0	0	0	0
133	2	77	1	3	0	10	11	Capecitabine	1	1	1	1	0
134	1	54	1	0	0	9	16	Vinorelbine	0	0	0	1	0
135	1	45	0	0	0	7	45	Paclitaxel	0	0	0	0	0
136	2	63	1	8	0	7	17	Capecitabine	1	0	0	1	0
137	2	55	1	9	1	5	48	Capecitabine	0	0	0	0	0
138	1	74	1	2	1	14	12	Gemcitabine	1	0	0	1	1	14
139	1	46	0	2	1	13	38	Letrozole	0	0	0	1	0
140	1	36	0	0	1	9	24	Paclitaxel	0	0	0	0	0
141	2	57	1	0	1	19	13	Capecitabine	0	0	0	1	0
142	1	72	1	10	1	19	26	Vinorelbine	1	0	0	0	0
143	2	57	1	14	0	8	3	Capecitabine	1	0	0	1	1	17
144	2	51	1	2	1	4	11	Capecitabine	1	0	0	0	1	23
145	1	63	1	2	1	1	35	Vinorelbine	0	0	0	0	1	1
146	1	40	0	8	1	13	19	Docetaxel	0	0	0	1	1	16
147	2	38	0	2	0	6	37	Capecitabine	0	1	1	0	1	1
148	1	60	1	2	0	7	17	Paclitaxel	1	0	0	0	0
149	1	48	0	2	1	8	32	Docetaxel	0	0	0	0	1	1
150	1	56	1	9	1	11	16	Paclitaxel	1	0	0	1	0
151	1	62	1	4	1	4	51	Letrozole	0	0	0	0	0
152	1	48	0	1	1	7	14	Vinorelbine	0	0	0	1	0
153	1	69	1	3	1	12	17	Vinorelbine	0	0	0	0	0
154	2	69	1	0	1	9	2	Capecitabine	1	0	0	0	0
155	1	57	1	3	1	4	22	Vinorelbine	1	0	0	0	0
156	2	45	0	8	0	1	18	Capecitabine	1	1	1	0	1	1
157	1	58	1	2	0	13	13	Vinorelbine	0	0	0	0	0

## Sheet: data_key
ID
group	1- TBP, 2- Lapatinib
age
age50	Is age >= 50
charlson	Charlson comorbidity score
hormonal	hormonal therapy at any stage
time_1	Duration of first line trastuzumab treatment (months)
time_2	Duration of second line treatment (trastuzumab or lapatinib) (months)
co_drug2	Additional chemotherapy/hormonal treatment with second line
mortality	Has patient deceased
meta_brain	Brain metastases
radiations	Whole Brain Irradiation
meta_visceral	Visceral metastases
Adjuvant_trast	adjuvant trastuzumab
diff_from_adj_trast	time from end of adjuvant trastuzumab to first line metastatic (months)
